# Supplementary material for: Interrogation of Phenotypic Plasticity between Epithelial and Mesenchymal States in Breast Cancer
Source: J Clin Med. 2019 Jun 21;8(6):893. doi: 10.3390/jcm8060893 (PMC6617164; doi:10.3390/jcm8060893)
Supplement: Supplementary file 1 [file jcm-08-00893-s001.zip]

Archive with 2 entries (2 files):
- jcm-525570-supplementary.xlsx
- jcm-525570-supplementary figures.docx
