# Supplementary material for: Interrogation of Phenotypic Plasticity between Epithelial and Mesenchymal States in Breast Cancer
Source: J Clin Med. 2019 Jun 21;8(6):893. doi: 10.3390/jcm8060893 (PMC6617164; doi:10.3390/jcm8060893)
Supplement: Supplementary file 1 [file jcm-08-00893-s001.zip › jcm-525570-supplementary.xlsx]

## Sheet: S1. Primers Info
Supplementary Table S1 ‐ List of Primers used in RT‐qPCR annotated with their Gene Symbols and forward and reverse primer sequences information
Gene Symbol	Forward Primer Sequence	Reverse Primer Sequence
BMP7	GAATTCAGACCCTTTGGGGCCAAGTTTTT	CTTGTTCATTGGATGCTGCCACTGAAAAA
CCNB2	CTACACTTCTTAAGGCGAGCATCAAAA	GTCGATGAGAGTCAGCTCCATCAAA
CD24	CTGTTCTCTTGGGAACTGAACTCACTTT	GTTGCCTCTC CTTCATCTTG TACATGAAA
CD44	GGTATCTCCTTTCTGAGGCTCCTACTAAAA	CTTCGACTGTTGACTGCAATGCAAA
CDH1	CTGTGCCCAGCCTCCATGTTTT	CAAGATGTGGCCAGACAAAGACACAAA
CDH2	CAGTAAAATTGAGCCTGAAGCCAACCTTA	AATGAAGATACCAGTTGGAGGCTGGTC
CK18	GAACCGGAGGCTGGAGAGCAAAAT	ATTTGGGGGCATCTACCTCCACGG
CK19	AGCTAACCATGCAGAACCTCAACGA	TACCAGTCGCGGATCTTCACCTCTA
CK8	GCAGATCAAGACCCTCAACAACAAGTTT	TTCTTGAAGTCCTCCACCAGCCCC
CLDN3	GCCCACCCCCAGAAGCCAGGAA	GGTTGGTCCCTGGGCCCCGAAGT
CLDN4	GGCCAGGATAGCTTAACCCTGACTTT	CAAGGCCTACCCGGAACAGAGGAGAT
COLIA1	GTACAGAACGGCCTCAGGTACCATGA	GGGCAGTTCTTGGTCTCGTCACAGAT
EGFR	GGACTGAAGGAGCTGCCCATGAGAAAT	ATAACCAGCCACCTCCTGGATGGTC
EPCAM	CTCGCGTTCGGGCTTCTGCTT	CAACTGAAGTACACTGGCATTGACGATTATT
FGFBP3	CAGGGAGCCGGCTAAAACAGACTAC	AAAGAGCATTCCCCAGGACCGAGTT
FN1	CTAGAAATAGATGCAACGATCAGGACACAA	GCGGTTGGTAAACAGCTGCACGAA
KI67	GTAGGTGAGGGCAAAGGCACGAAA	CTTCCGCTTTGCAGGTTGCTTAAA
L32	CAGGGTTCGTAGAAGATTCAAGGG	CTTGGAGGAAACATTGTGAGCGATC
LAMC2	GCATTCACTGCGAGAAGTGCAAGAAT	CATCTGGCTCCTGTCACACCTGGTTTA
MMP1	CCCCAAGGACATCTACAGCTCCTTT	CGTAAGCAGCTTCAAGCCCATTT
MMP9	GACGCAGACATCGTCATCCAGTTT	GCCGCGCCATCTGCGTTT
NOTCH1	GCATCACCTGCCTGTTAGGAGAA	GGCATACACACTCCGAGAACACATTT
NRP1	GGCATTGCCTCGCTGCTTTCTT	CAGGCAGACGCGGGAGAACGA
PRC1	CCAGTTCAGGCAACATGTGACAACTTT	CTCCTCACGCCTAGAAGCCTTT
RRM2	GACTGATGCCTGGCCTCACATTTT	CTCTTACTCTCTCCTCCGATGGTTT
SLUG	CTGATGGCTAGATTGAGAGAATAAAAGACAGTAA	CACAGCAGCCAGATTCCTCATGTTT
SNAIL	CACATCCTTCTCACTGCCATGGAATT	CGCCTGGCACTGGTACTTCTT
TWIST1	CTAGAGACTCTGGAGCTGGATAACTAAAAA	AAAGCTATTGATGGGCATGG
VIM	CTAGAGATGGACAGGTTATCAACGAA	CCGTGAGGTCAGGCTTGGAAA
ZEB1	GTTACCAGGGAGGAGCAGTGAAA	GACAGCAGTGTCTTGTTGTTGTAGAAA

## Sheet: S2. Antibodies Info
Supplementary Table S2 ‐ Antibodies used in this study along with their clone, supplier and catalog number information
Antibodies	Clone	Species	Supplier	Catalog #	Epitope
E-cadherin	67a4	mouse	Abcam	ab99885	EC
E-cadherin	36/e-cad	mouse	BD Biosciences	610182	IC (aa 735-883)
EpCAM	VU1D9	mouse	Cell Signaling	2929	EC
N-cadherin	gc4	mouse	Sigma	C3865	EC
Vimentin	c-20 poly	goat	Santa Cruz	sc7557	IC
Vimentin	V9	mouse	Dako	M0725	IC
Paxillin	349	mouse	BD Biosciences	610051	IC
Alexa FluorTM 488 Phalloidin			Invitrogen	A12379
Pan Actin	ACTN05	mouse	Thermoscientific	MS-1295-P1	IC
Goat Anti‐Mouse IgG (H+L) DyLight 800			Rockland	610-145-121
Rabbit Anti‐Goat IgG (H+L) DyLight 800			Rockland	611-145-122
Anti‐Mouse IgG (H+L) Alexa Fluor 488			Invitrogen	A-11001
Goat Anti‐Rabbit IgG (H+L) Alexa Fluor 488			Invitrogen	R37116
Rabbit Anti‐Goat IgG (H+L) Alexa Fluor 647			Invitrogen	A-21446

## Sheet: S3. RT-qPCR EGF trt
Supplementary Table S3: Fold change regulation of various EMT markers in PMC42-LA and single-cell derived clones after 10 ng/ml of EGF treatment for 3 days.
Fold Change with EGF 10 ng/ml	PMC42-LA	A	B	C	D
ECAD	0.128894	0.152255	0.212019	0.309105	0.315094
EPCAM	0.422334	0.372942	0.840517	0.449509	0.665015
CLDN3	0.937964	1.0519	1.13456	0.53329	0.706778
CLDN4	0.845689	0.984035	1.40415	0.691579	0.695338
LAMC2	3.99166	8.0609	3.72179	2.91729	3.29059
CK8	0.735254	0.823559	1.33338	0.801643	0.686706
VIM	2.66497	7.59153	1.28499	3.38974	2.36197
FN1	7.28444	7.20694	3.99784	3.52992	13.9176
NCAD	1.52101	0.933029	1.16761	2.43222	1.80966
NRP1	2.7423	3.93923	1.95332	1.7444	2.84175
FGFBP3	0.657892	0.994012	2.39589	0.877556	1.1138
IGF1R	0.393307	0.288558	0.899251	0.537434	0.491285
BMP7	0.196736	0.507806	0.26432	0.304772	0.404979
NOTCH1	0.385193	0.763339	0.772952	0.606833	0.372375
SNAIL	0.753629	0.737908	0.62769	0.86875	0.668635
SLUG	2.1688	6.49213	0.514352	1.38767	1.36537
ZEB1	0.874209	1.30954	1.14066	1.23968	1.11869
MMP1	57.4315	8.69903	3.43741	16.3132	11.1003
H1F1A	1.00858	1.47019	1.07517	0.921584	1.02225
CAIX	0.171014	0.148485	1.4233	0.205417	0.225378
CD44	2.06021	2.64635	1.21261	1.42202	1.20435
CD24	0.724166	0.747881	0.92844	0.742994	0.615336
KI67	0.735937	0.774287	0.952419	0.953116	0.687363

## Sheet: S4. CNV in EpCAM Low vs High
Supplementary Table S4: Copy Number Variations reflected in EPCAM_High vs EpCAM_Low subpopulation of PMC42-LA cells
Chr	Start	End	CNVType	CopyNumber	Size	Func.refGene	Gene.refGene	cpgIslandExt	cytoBand	wgRna	targetScanS	tfbsConsSites	phastConsElements46way	genomicSuperDups	dgvMerged	gwasCatalog	Repeat
chr1	146230160	146230898	gain	4	739	ncRNA_intronic	NBPF25P	.	1q21.1	.	.	.	.	Score=0.979542;chr1:146034286	dgv191e59,nsv831403,nsv998746,nsv428224,esv2758967,dgv15n16,nsv7181	.	trf
chr2	197118656	197138903	gain	3	20248	exonic	HECW2	.	2q32.3	.	.	Score=1000;V$SRY_01,V$AP2REP_01	Score=616;lod=424	.	nsv1005678,esv3584263	.	trf
chr2	203054934	203061796	gain	3	6863	exonic	KIAA2012	.	2q33.1	.	.	Score=941;V$NFAT_Q6	Score=487;lod=127	.	nsv834512	.	trf
chr2	215593359	215797481	gain	3	204123	exonic	ABCA12;BARD1	CpG: 113	2q35	.	Score=98;ABCA12:miR-128	Score=1000;V$AML1_01,V$TBP_01,V$SRY_01,V$STAT4_01,V$NKX25_02,V$AP2REP_01,V$NKX25_01	Score=703;lod=955	.	nsv3156,nsv584450,nsv1012204,esv2721446,esv2335526,nsv1008103,esv2658008,nsv821899,esv3594270,esv2721447,esv2661707,nsv819673,esv3594267,esv3584349,nsv955006,nsv1121230,esv1009719,nsv821897,esv9467,nsv1148853,nsv1111583,esv2721449,esv2605762,dgv7289n54,esv3594266,esv275170,nsv1152267,esv25939,esv3560968,esv2721448,esv4321,esv3594268,nsv584449,nsv979172,esv1008451,nsv514118,nsv584438,esv3893552,es…	Neuroblastoma (high-risk),Neuroblastoma	trf
chr3	23574035	23631476	gain	4	57442	exonic	UBE2E2	.	3p24.3	.	Score=26;UBE2E2:miR-218	Score=925;V$HOXA3_01	Score=607;lod=391	.	nsv460479,nsv589949,esv2725037,nsv1005186,esv2674431,nsv1002823,nsv1007373	.	trf
chr3	48685394	48687922	gain	4	2529	exonic	CELSR3	.	3p21.31	.	.	Score=1000;V$AML1_01	Score=626;lod=467	.	nsv834685,nsv590247,nsv523981,nsv590246,nsv818138,nsv954485	.	trf
chr3	52392058	52398990	gain	3	6933	exonic	DNAH1	.	3p21.1	.	.	Score=1000;V$AP2REP_01	Score=641;lod=539	.	nsv834695,nsv3818,nsv834696,nsv954859	Schizophrenia	.
chr3	69037306	69047257	gain	4	9952	exonic	EOGT	.	3p14.1	.	.	Score=996;V$CREBP1CJUN_01	Score=588;lod=327	.	esv3369576	.	trf
chr3	73438999	73450238	gain	4	11240	exonic	PDZRN3	.	3p13	.	.	Score=991;V$PAX4_02	Score=582;lod=308	.	nsv834730	.	trf
chr4	26322556	26407842	gain	4	85287	exonic	RBPJ	CpG: 31,CpG: 156	4p15.2	.	.	Score=1000;V$SRY_01	Score=713;lod=1051	.	nsv950561,nsv1073315,nsv950562,nsv829889	.	trf
chr4	26685240	26744300	gain	3	59061	exonic	TBC1D19	.	4p15.2	.	.	Score=1000;V$TBP_01	Score=677;lod=749	.	nsv470021,esv3356255,nsv524115,nsv522423	.	trf
chr4	166226717	166978560	gain	3	751844	exonic	CPE;KLHL2;MSMO1;TLL1	CpG: 68,CpG: 71,CpG: 69	4q32.3	hsa-mir-1979,hsa-mir-578	Score=99;SC4MOL:miR-26ab/1297	Score=1000;V$SRY_01,V$ATF6_01,V$EN1_01,V$AML1_01,V$TBP_01,V$STAT4_01,V$POU6F1_01,V$NKX25_01	Score=750;lod=1486	Score=0.931016;chr9:95076547	nsv289926,nsv596052,nsv1131841,nsv830141,esv2673253,nsv1016754,esv2661690,esv3569805,esv3603021,nsv472010,esv2728688,nsv476776,nsv1145883,esv2728687,nsv508327,nsv821638,esv3603030,nsv830142,esv3564940,nsv964109,nsv1123862,esv2675884,nsv1074236,esv2656863,esv3569804,nsv819783,esv9129,nsv477208,nsv1151253,esv3603029,nsv1117402,nsv822820,esv2763404,nsv1128107,esv3603023,nsv475127,esv4779,esv3603027,…	Post-traumatic stress disorder (asjusted for relatedness),Post-traumatic stress disorder,Post bronchodilator FEV1/FVC ratio,Glomerular filtration rate in chronic kidney disease,Multiple sclerosis,Insulin-related traits,Pelvic organ prolapse (moderate/severe),Cerebrospinal fluid clusterin levels,Hepatocellular carcinoma in post hepatitis C eradication by interferon therapy	trf
chr4	185552231	185553279	gain	5	1049	exonic	CASP3	.	4q35.1	.	.	Score=869;V$IRF1_01	Score=528;lod=187	.	nsv1026074,nsv830168	.	trf
chr5	80655707	80716380	gain	3	60674	exonic	ACOT12;SSBP2	CpG: 41	5q14.1	.	Score=83;SSBP2:miR-340/340-5p	Score=1000;V$TBP_01,V$SRY_01,V$STAT4_01	Score=758;lod=1600	.	esv2661818,esv2730381,esv3605594,nsv1152922,esv3570234,esv3605592,esv3566173,esv3605593	.	trf
chr5	125906515	125928366	gain	3	21852	exonic	ALDH7A1	.	5q23.2	.	.	Score=964;V$GATA1_01	Score=628;lod=476	.	nsv462442,nsv599662,esv3606680,nsv1030016,esv3606679	Osteoporosis	trf
chr7	57069737	57199970	gain	3	130234	exonic	ZNF479	CpG: 36,CpG: 15,CpG: 35,CpG: 22	7p11.2	.	.	.	Score=686;lod=816	Score=0.991707;chr7:62937800	nsv970489,nsv1016541,nsv1024341,nsv1132641,dgv3547n106,dgv11354n54,nsv1076612,nsv966801,dgv6368n100,esv2734476,dgv1203e199,esv2734468,dgv6367n100,esv3541716,esv2675138,nsv1074506,esv3379789,nsv8095,esv2761119,esv3377339,esv2734448,nsv950225,nsv509200,esv2662294,esv2752160,nsv1074504,nsv1139889,esv3613293,nsv950226,nsv1074505,dgv6366n100,dgv3548n106,nsv607048,esv2761073,esv3576359,nsv1154024	.	trf
chr7	87092064	87133613	gain	4	41550	exonic	ABCB1;ABCB4	CpG: 63	7q21.12	.	.	Score=1000;V$AML1_01,V$SRY_01,V$STAT4_01	Score=493;lod=134	.	nsv607726,nsv464623,nsv607727,nsv607725,nsv464622	Gallbladder cancer	trf
chr7	139091924	139097381	gain	4	5458	exonic	C7orf55-LUC7L2;LUC7L2	.	7q34	.	.	Score=944;V$HSF2_01	Score=720;lod=1127	.	esv2735212	.	trf
chr8	1905305	1951232	gain	4	45928	exonic	ARHGEF10;KBTBD11	CpG: 145,CpG: 277,CpG: 70	8p23.3	.	Score=96;ARHGEF10:miR-17-5p/20/93.mr/106/519.d	Score=1000;V$TBP_01,V$AP2REP_01	Score=658;lod=630	.	dgv11829n54,nsv1025591,nsv524631,nsv609555,esv3891267,esv28022,esv1613551,nsv1019578,dgv1261e199,esv26547,esv3402043,esv22610,nsv517213,dgv1161n67,nsv1133682,nsv609562,nsv1144215,esv1657589,esv2736364,nsv1075091,nsv1031801,nsv1076039,nsv1144214,nsv525036,nsv950276,esv2736365,nsv609531,esv1109617,esv6680,nsv609564,esv3615851,esv2736366,nsv609556,dgv11830n54,nsv1024325	.	trf
chr8	25292995	25293933	gain	4	939	exonic	KCTD9	.	8p21.2	.	.	Score=1000;V$AML1_01	Score=705;lod=975	.	esv2759606,nsv6125,dgv7148n100,esv3616666,nsv1031153	.	.
chr8	74891231	74939137	gain	3	47907	exonic	LY96;TMEM70	.	8q21.11	.	Score=81;TMEM70:miR-590/590-3p	Score=1000;V$SRY_01	Score=686;lod=817	.	esv3617644,esv2668168,nsv971667,nsv528688,nsv6259,esv1009583,nsv831355	Postoperative atrial fibrillation in coronary artery bypass grafting surgery	trf
chr10	6525326	6528200	gain	4	2875	exonic	PRKCQ	.	10p15.1	.	.	Score=943;V$ZIC1_01	Score=612;lod=408	.	nsv1047309,nsv7198	.	.
chr12	39726740	39734899	gain	3	8160	exonic	KIF21A	.	12q12	.	.	Score=1000;V$AML1_01	Score=681;lod=784	.	nsv470286,dgv21n68,nsv558590,nsv558589	.	.
chr12	57111332	57112309	gain	4	978	intronic	NACA	.	12q13.3	.	.	Score=938;V$LYF1_01	Score=265;lod=16	.	nsv559016,esv1234122,esv2745929,esv2235195,nsv559017,esv22791,nsv482992,nsv1070531,nsv952188	.	trf
chr12	90021430	91341837	gain	3	1320408	exonic	ATP2B1	CpG: 276	12q21.33	.	.	Score=1000;V$SRY_01,V$NKX25_02,V$AP2REP_01,V$AML1_01,V$AP4_Q6,V$TBP_01,V$STAT4_01,V$NKX25_01	Score=747;lod=1447	Score=0.916824;chr21:40668391	nsv1113503,esv3630328,esv1616596,esv2482521,nsv1050616,nsv826485,esv2659140,nsv958670,nsv832480,nsv559746,esv1704757,esv1975086,esv1453372,esv3549562,dgv2773n54,esv26136,dgv849n106,nsv826489,dgv292e214,esv3630340,nsv1116708,nsv814,esv3630333,esv2746173,esv1390795,esv3580373,esv3630337,nsv1046743,dgv1546n100,esv3630327,dgv2783n54,dgv30n6,esv3549561,nsv1070540,dgv2779n54,nsv559711,esv3630341,esv274…	Optic nerve measurement (cup-to-disc ratio),Monobrow,Diastolic blood pressure,Febrile seizures,Pulse pressure,Smoking behavior,Body mass index,Magnesium levels,Age-related disease endophenotypes,Systolic blood pressure,Plasma omega-3 polyunsaturated fatty acid levels (alphalinolenic acid),Anti-saccade response,Hypertension,Number of children (6+ vs. 0 or 1),Optic nerve measurement (cup area),Alzh…	trf
chr14	50555685	50559333	gain	4	3649	ncRNA_exonic	LINC01599	.	14q21.3	.	.	Score=873;V$ATF6_01	Score=259;lod=15	.	nsv564835,esv28926	.	.
chr14	102965683	102974185	gain	5	8503	exonic	ANKRD9	CpG: 290	14q32.31	.	Score=93;KIAA0329:miR-202/202-3p	Score=1000;V$MZF1_01	Score=659;lod=636	.	nsv1126377,nsv952254,nsv1049544,nsv470671,nsv565948,dgv263n27,nsv522878,esv3635555,nsv1160203,nsv832880	.	trf
chr14	105932576	106053619	gain	3	121044	exonic	C14orf80;CRIP1;CRIP2;MTA1;TMEM121	CpG: 134,CpG: 23,CpG: 29,CpG: 25,CpG: 135,CpG: 17,CpG: 55,CpG: 110,CpG: 210,CpG: 340,CpG: 62,CpG: 19	14q32.33	.	Score=95;MTA1:miR-421	Score=1000;V$SRY_01,V$AML1_01,V$NKX25_01	Score=742;lod=1385	Score=0.9714;chr14:106037700,chr14:106044759	esv3333354,nsv817649,dgv3988n54,esv3398322,esv2749300,nsv566270,nsv1139608,dgv3987n54,esv3635648,dgv3992n54,nsv1048717,nsv513421,nsv566218,nsv566295,dgv4002n54,nsv976374,nsv1113681,dgv1984n100,nsv1075462,esv3635649,nsv952283,esv1005373,esv2749301,nsv832890,nsv1077787,esv3892584,esv3333665,esv3433006,nsv1071181,esv32735,nsv817647,dgv4000n54,nsv1053673,nsv566280,nsv566259,dgv142e215,dgv3994n54,nsv1…	.	trf
chr15	43328681	43339569	gain	3	10889	exonic	UBR1	.	15q15.2	.	.	Score=961;V$TGIF_01	Score=675;lod=739	.	dgv4500n54,nsv515876,nsv525461,nsv1048937,esv3892680,nsv569241,nsv1511	.	trf
chr15	74327433	74328516	gain	4	1084	exonic	PML	.	15q24.1	.	.	.	Score=405;lod=59	.	nsv833052,nsv509575,nsv469619,nsv1121512,nsv428308,nsv510666,nsv518316,nsv457203,nsv569971,esv2760040,esv3636900	.	trf
chr16	14932250	14946456	gain	3	14207	exonic	NOMO1	.	16p13.11	.	.	Score=980;V$MZF1_01	Score=616;lod=425	Score=0.993369;chr16:16308970	nsv7277,dgv2738n100,dgv2749n100,esv2758632,esv2762254,nsv509597,dgv2740n100,nsv1160344,dgv2746n100,dgv2742n100,dgv2744n100,dgv2745n100,dgv2747n100,dgv2750n100,nsv471383,esv2760416,esv3570331,esv32598,dgv791e212,nsv1160345,nsv984263,nsv511045,dgv2741n100	.	trf
chr16	15489995	15494791	gain	3	4797	exonic	MPV17L	CpG: 69	16p13.11	.	.	Score=948;V$TCF11_01	Score=534;lod=197	Score=0.961885;chr16:28632484	esv2714015,dgv2755n100,nsv1049647,nsv1045440,nsv435664,nsv1035393,dgv4924n54,nsv1741,nsv1047898,nsv833145,nsv833146,nsv1125134,nsv1038151,nsv457428,nsv977121,nsv1040547	.	trf
chr16	18433663	18438105	gain	4	4443	ncRNA_exonic	LOC100288162;MIR6511A1;MIR6511A2;MIR6511A3;MIR6511A4	CpG: 72	16p12.3	.	.	.	Score=688;lod=837	Score=0.992504;chr16:16462009	dgv2784n100,dgv2783n100,nsv1071272,esv2758634,esv28183,esv34419,nsv977929,nsv1128733,nsv433436,esv3347540,nsv1124728,nsv1149967,nsv1070336,nsv1147818,dgv2782n100,nsv1751,nsv509601,nsv1143814,nsv984387,nsv952942,nsv820784,esv3582069,esv2751550,dgv2781n100,nsv428320,nsv1160365,nsv1043239,nsv7278,nsv9376	.	trf
chr16	23208536	23223253	gain	3	14718	exonic	SCNN1G	.	16p12.2	.	.	Score=1000;V$NKX25_02	Score=543;lod=214	.	.	.	trf
chr16	28167792	28332252	gain	3	164461	exonic	SBK1;XPO6	CpG: 63,CpG: 18,CpG: 72,CpG: 139	16p11.2	.	.	Score=1000;V$AML1_01,V$SRY_01,V$STAT4_01,V$STAT6_02,V$MZF1_01	Score=780;lod=1965	Score=0.905791;chr12:6645658	nsv1060105,nsv469663,nsv526174,nsv525423,nsv9412,nsv103104,nsv507812,nsv9411,esv2758640,nsv1070342,esv3638332,nsv1136212,nsv1134518,nsv974790,nsv9410,nsv516054	Tonsillectomy,Hip circumference	trf
chr16	88791331	88792909	gain	3	1579	exonic	PIEZO1	.	16q24.3	.	.	Score=995;V$EN1_01	Score=581;lod=307	.	nsv833327,nsv1063024,nsv1065973,nsv573673,nsv482951,nsv952070,dgv3064n100,nsv471113,esv2715027,nsv1160442,nsv517643,nsv1927,nsv1061256,nsv471114,dgv3065n100	.	.
chr17	4649117	4684126	gain	3	35010	exonic	TM4SF5;ZMYND15	.	17p13.2	.	Score=94;ZMYND15:miR-590/590-3p	Score=965;V$GATA6_01	Score=489;lod=129	.	nsv1952,esv3639794,nsv574273,nsv833346	Metabolite levels,Sphingolipid levels,Triglycerides	trf
chr17	7165276	7185353	gain	4	20078	exonic	CLDN7;SLC2A4	CpG: 126,CpG: 159	17p13.1	.	.	Score=1000;V$CREBP1CJUN_01,V$CREB_01,V$SRY_01	Score=624;lod=458	.	esv3554081,nsv1963,esv2422288,nsv457659,esv3639863,nsv952118,dgv885e212,esv3582507,esv2665200,esv3582506,nsv574322	Birth weight	trf
chr17	7185702	7195341	gain	3	9640	exonic	SLC2A4;YBX2	CpG: 18	17p13.1	.	Score=93;SLC2A4:miR-31	Score=1000;V$AML1_01,V$MZF1_01,V$AP2REP_01	Score=655;lod=613	.	nsv1963,esv2422288,esv3639864,nsv457659,esv3639863,nsv952118,esv2665200,nsv574322	.	trf
chr17	7452504	7452977	gain	4	474	exonic	TNFSF12;TNFSF12-TNFSF13	CpG: 48	17p13.1	.	.	Score=970;V$AP2_Q6	Score=672;lod=719	.	nsv523672,esv2422288,nsv457659,nsv574322	Chin dimples	.
chr17	74222105	74261758	gain	4	39654	exonic	RNF157;UBALD2	CpG: 17,CpG: 155,CpG: 109	17q25.1	.	.	Score=1000;V$AML1_01	Score=662;lod=651	Score=0.967674;chr22:39916566	nsv1131338,nsv1138581,esv26992,esv3641279,esv1009926,nsv828104,nsv978462,nsv1072752,nsv1121940,nsv833547	.	trf
chr18	77623511	77658982	gain	4	35472	exonic	KCNG2	CpG: 114,CpG: 23,CpG: 74,CpG: 115,CpG: 19	18q23	.	.	Score=973;V$EN1_01	Score=709;lod=1012	Score=0.898658;chr18:77654005,chr18:77652489	nsv577923,esv23902,dgv6128n54,nsv1071478,esv3643326,esv2672923,dgv1662n106,nsv1125385,esv3555798,nsv577917,dgv6125n54,nsv509710,esv1438403,nsv1147284,nsv577956,nsv519406,nsv130913,nsv470437,nsv1125379,esv23843,nsv953929,dgv6121n54,nsv1146954,dgv6122n54,dgv6120n54,nsv130639,nsv577920,nsv821139,nsv1146364,nsv953930,esv2656366,esv3106012,esv29216,nsv577919,dgv6119n54,nsv131019,nsv428359,esv2666043,d…	Opioid sensitivity	trf
chr19	38712985	38714874	gain	3	1890	exonic	DPF1	CpG: 48,CpG: 34	19q13.2	.	.	Score=1000;V$AML1_01	Score=702;lod=947	.	nsv833821	.	trf
chr19	40719391	40720212	gain	4	822	exonic	MAP3K10	CpG: 71	19q13.2	.	.	Score=1000;V$ATF6_01	Score=583;lod=313	.	nsv9727,esv3644344,esv3644345,esv2758761	.	.
chr19	45720072	45754966	gain	3	34895	exonic	EXOC3L2;MARK4	CpG: 54,CpG: 87,CpG: 36,CpG: 23	19q13.32	.	.	Score=1000;V$AP4_Q5	Score=606;lod=387	.	esv2422482,esv2678049,nsv960854,nsv833843,esv3583433,nsv833844,esv3583434,esv3644501,nsv1071537,esv23015	Platelet count,Advanced age-related macular degeneration	trf
chr19	49001868	49003054	gain	4	1187	exonic	LMTK3	CpG: 93	19q13.33	.	.	Score=1000;V$STAT3_02,V$STAT6_02	Score=611;lod=405	.	nsv9739,nsv518578	.	.
chr19	51602084	51607962	gain	4	5879	exonic	CTU1	CpG: 88,CpG: 59	19q13.41	.	.	Score=985;V$EN1_01	Score=602;lod=372	Score=0.931802;chr19:52104163	nsv1140251,nsv953606,esv34104	.	trf
chr20	3052754	3063793	gain	4	11040	exonic	AVP;OXT	CpG: 126,CpG: 105	20p13	.	.	Score=973;V$AP4_Q6	Score=621;lod=445	.	nsv523746,nsv585276,nsv833897	.	trf
chr20	13750633	13753337	gain	4	2705	exonic	ESF1	.	20p12.1	.	.	Score=984;V$AREB6_04	Score=681;lod=784	.	nsv1061303,esv3645289	.	.
chr20	21377023	21378060	gain	5	1038	exonic	NKX2-4	CpG: 213	20p11.22	.	.	Score=1000;V$AML1_01,V$NKX25_01	Score=761;lod=1656	.	nsv1143980,nsv828702,nsv833941	.	trf
chr21	9825721	9826313	gain	8	593	ncRNA_exonic	MIR3648-1;MIR3648-2;MIR3687-1;MIR3687-2	CpG: 120	21p11.2	.	.	.	.	Score=0.995334;chrUn_gl000220:107514,chrUn_gl000220:151486	esv2723012,nsv1147094,nsv953321,esv2723019	.	.
chr21	40574297	40587295	gain	3	12999	exonic	BRWD1	.	21q22.2	.	.	Score=976;V$EN1_01	Score=637;lod=515,lod=519	.	nsv1123560,esv3451153,nsv587480,nsv953626	.	trf
chr22	50435719	50455038	gain	3	19320	exonic	IL17REL	CpG: 109,CpG: 83,CpG: 47	22q13.33	.	.	.	Score=445;lod=86	.	esv2724729,nsv1078803,nsv955197,esv2673064,esv2607894,esv3648077,nsv1073189,nsv1133548,esv3648078,esv2724730,dgv849e214,nsv829329	.	trf
chrX	21900513	22025481	gain	3	124969	exonic	MBTPS2;SMS	CpG: 119	Xp22.11	.	Score=93;SMS:miR-148/152	Score=1000;V$AML1_01,V$SRY_01,V$STAT1_03,V$MZF1_01,V$E2F_02	Score=706;lod=989	.	nsv425472,esv3573639,nsv819785,nsv1145287,nsv1139393,esv3573638,nsv6832	.	trf
chrX	31190368	31196155	gain	4	5788	exonic	DMD	.	Xp21.2	.	.	Score=1000;V$AML1_01,V$SRY_01,V$NKX25_01	Score=710;lod=1027	.	.	.	trf

## Sheet: S5. SNV in Low vs High
Supplementary Table S5: SNVs identified in EpCAM_Low subpopulation wrt EpCAM_high subpopulation of PMC42-LA cells
Priority	CHROM	POS	REF	ALT	Low_Mut_INFO	Func.refGene	Gene.refGene	Description	ExonicFunc.refGene	AAChange.refGene	cytoBand	GO_BP	GO_CC	GO_MF	KEGG_PATHWAY
H	chr1	28138679	A	G	het;0.045;112	exonic	STX12	syntaxin 12	nonsynonymous_SNV	STX12:NM_177424:exon6:c.A476G:p.E159G	1p35.3	autophagosome assembly;intracellular protein transport;vesicle fusion;cholesterol efflux;vesicle docking;protein stabilization	Golgi membrane;pre-autophagosomal structure;endosome membrane;endomembrane system;integral component of membrane;BLOC-1 complex;SNARE complex;vesicle;membrane raft;phagocytic vesicle;extracellular exosome	SNARE binding;SNAP receptor activity;protein binding	Phagosome
H	chr2	21363012	C	G	het;0.036;137	exonic	TDRD15	tudor domain containing 15	nonsynonymous_SNV	TDRD15:NM_001306137:exon4:c.C2673G:p.I891M	2p24.1	.	.	.	.
H	chr2	73519726	C	T	het;0.031;162	exonic	EGR4	early growth response 4	nonsynonymous_SNV	EGR4:NM_001965:exon2:c.G629A:p.G210D	2p13.1	transcription from RNA polymerase II promoter;positive regulation of cell proliferation;positive regulation of transcription from RNA polymerase II promoter	nucleus	transcriptional activator activity, RNA polymerase II transcription regulatory region sequence-specific binding;transcription factor activity, sequence-specific DNA binding;sequence-specific DNA binding;metal ion binding	.
H	chr2	128046912	C	G	het;0.028;106	splicing	ERCC3	excision repair cross-complementation group 3	.	.	2q14.3	nucleotide-excision repair, DNA duplex unwinding;nucleotide-excision repair, DNA duplex unwinding;response to hypoxia;DNA topological change;DNA repair;transcription-coupled nucleotide-excision repair;transcription-coupled nucleotide-excision repair;nucleotide-excision repair;nucleotide-excision repair, preincision complex stabilization;nucleotide-excision repair, preincision complex assembly;nuc…	core TFIIH complex;nucleus;nucleoplasm;nucleoplasm;transcription factor TFIID complex;holo TFIIH complex;holo TFIIH complex	DNA binding;damaged DNA binding;ATP-dependent DNA helicase activity;helicase activity;protein kinase activity;protein binding;ATP binding;protein C-terminus binding;DNA-dependent ATPase activity;DNA-dependent ATPase activity;transcription factor binding;RNA polymerase II carboxy-terminal domain kinase activity;ATPase activity;3'-5' DNA helicase activity;3'-5' DNA helicase activity;protein N-termi…	Nucleotide excision repair
H	chr2	242079445	C	A	het;0.022;230	exonic	PASK	PAS domain containing serine/threonine kinase	nonsynonymous_SNV	PASK:NM_001252119:exon4:c.G455T:p.C152F;PASK:NM_001252122:exon4:c.G455T:p.C152F;PASK:NM_001252124:exon4:c.G455T:p.C152F;PASK:NM_015148:exon4:c.G455T:p.C152F;PASK:NM_001252120:exon5:c.G455T:p.C152F	2q37.3	protein phosphorylation;regulation of respiratory gaseous exchange;negative regulation of glycogen biosynthetic process;positive regulation of translation;protein autophosphorylation;regulation of glucagon secretion;regulation of energy homeostasis	nucleus;cytoplasm;cytosol	protein serine/threonine kinase activity;protein binding;ATP binding;phosphatidylinositol binding	.
H	chr3	155198873	C	T	het;0.02;302	exonic	PLCH1	phospholipase C, eta 1	nonsynonymous_SNV	PLCH1:NM_014996:exon22:c.G4852A:p.A1618T;PLCH1:NM_001130960:exon23:c.G4966A:p.A1656T	3q25.31	lipid catabolic process;inositol phosphate metabolic process;phosphatidylinositol-mediated signaling	cytoplasm;cytosol;plasma membrane;intracellular membrane-bounded organelle	phosphatidylinositol phospholipase C activity;signal transducer activity;calcium ion binding;calcium-dependent phospholipase C activity	.
H	chr3	158315884	G	A	het;0.106;47	exonic	MLF1	myeloid leukemia factor 1	nonsynonymous_SNV	MLF1:NM_001130156:exon4:c.G220A:p.D74N;MLF1:NM_022443:exon4:c.G295A:p.D99N;MLF1:NM_001130157:exon5:c.G220A:p.D74N;MLF1:NM_001195432:exon6:c.G388A:p.D130N;MLF1:NM_001195434:exon6:c.G265A:p.D89N	3q25.32	myeloid progenitor cell differentiation;transcription, DNA-templated;cell cycle arrest	nucleus;nucleus;cytoplasm	DNA binding;protein binding;protein domain specific binding	Transcriptional misregulation in cancer
H	chr4	36160447	C	A	het;0.13;69	exonic	ARAP2	ArfGAP with RhoGAP domain, ankyrin repeat and PH domain 2	nonsynonymous_SNV	ARAP2:NM_015230:exon15:c.G2657T:p.S886I	4p14	signal transduction;positive regulation of GTPase activity;regulation of small GTPase mediated signal transduction	cytosol	GTPase activator activity;phosphatidylinositol-3,4,5-trisphosphate binding;metal ion binding	Endocytosis
H	chr4	140810826	G	C	het;0.064;110	exonic	MAML3	mastermind-like transcriptional coactivator 3	nonsynonymous_SNV	MAML3:NM_018717:exon3:c.C1752G:p.N584K	4q31.1	transcription initiation from RNA polymerase II promoter;Notch signaling pathway;Notch signaling pathway;positive regulation of transcription of Notch receptor target;positive regulation of transcription from RNA polymerase II promoter	nucleus;nucleoplasm;nuclear speck	transcription coactivator activity	Notch signaling pathway
H	chr5	36268331	C	T	het;0.052;115	exonic	RANBP3L	RAN binding protein 3-like	unknown	UNKNOWN	5p13.2	G1/S transition of mitotic cell cycle;RNA export from nucleus;ubiquitin-dependent protein catabolic process;protein import into nucleus;spindle organization;positive regulation of GTPase activity;positive regulation of myoblast differentiation;negative regulation of osteoblast differentiation;positive regulation of mitotic centrosome separation;mesenchymal cell differentiation involved in bone de…	nucleus;cytoplasm;centrosome	GTPase activator activity;Ran GTPase binding;SMAD binding	.
H	chr5	121187894	C	T	het;0.016;316	exonic	FTMT	ferritin mitochondrial	nonsynonymous_SNV	FTMT:NM_177478:exon1:c.C236T:p.A79V	5q23.1	iron ion transport;cellular iron ion homeostasis;cellular iron ion homeostasis;intracellular sequestering of iron ion;positive regulation of cell proliferation;positive regulation of lyase activity;oxidation-reduction process;positive regulation of succinate dehydrogenase activity;positive regulation of aconitate hydratase activity	nucleus;mitochondrion;mitochondrial matrix	ferroxidase activity;iron ion binding;ferric iron binding	Mineral absorption
L	chr5	140222774	G	A	het;0.012;405	exonic	PCDHA8	protocadherin alpha 8	nonsynonymous_SNV	PCDHA8:NM_018911:exon1:c.G1868A:p.R623H;PCDHA8:NM_031856:exon1:c.G1868A:p.R623H	5q31.3	cell adhesion;homophilic cell adhesion via plasma membrane adhesion molecules;cell-cell signaling;nervous system development	integral component of plasma membrane	calcium ion binding	.
H	chr5	140250792	G	A	het;0.017;414	exonic	PCDHA11	protocadherin alpha 11	nonsynonymous_SNV	PCDHA11:NM_018902:exon1:c.G2104A:p.A702T;PCDHA11:NM_031861:exon1:c.G2104A:p.A702T	5q31.3	cell adhesion;homophilic cell adhesion via plasma membrane adhesion molecules;cell-cell signaling;nervous system development	integral component of plasma membrane	calcium ion binding	.
H	chr5	150509089	C	A	het;0.079;38	exonic	ANXA6	annexin A6	nonsynonymous_SNV	ANXA6:NM_001193544:exon11:c.G701T:p.G234V;ANXA6:NM_001155:exon12:c.G797T:p.G266V	5q33.1	calcium ion transport;regulation of muscle contraction;ion transmembrane transport;protein homooligomerization;mitochondrial calcium ion homeostasis;apoptotic signaling pathway	mitochondrion;lysosomal membrane;focal adhesion;membrane;late endosome membrane;melanosome;perinuclear region of cytoplasm;extracellular exosome	calcium ion binding;protein binding;GTP binding;calcium-dependent phospholipid binding;lipid binding;ligand-gated ion channel activity;cholesterol binding;protein homodimerization activity;calcium-dependent protein binding	.
H	chr7	39726333	G	T	het;0.054;184	exonic	RALA	v-ral simian leukemia viral oncogene homolog A (ras related)	nonsynonymous_SNV	RALA:NM_005402:exon2:c.G67T:p.G23C	7p14.1	neural tube closure;exocytosis;chemotaxis;cell cycle;signal transduction;Ras protein signal transduction;viral process;regulation of exocytosis;actin cytoskeleton reorganization;interleukin-12-mediated signaling pathway;cell division;positive regulation of filopodium assembly;membrane raft localization;membrane organization	plasma membrane;focal adhesion;cell surface;endocytic vesicle;midbody;cytoplasmic vesicle membrane;cleavage furrow;myelin sheath;extracellular exosome	GTPase activity;protein binding;GTP binding;myosin binding;GDP binding;ubiquitin protein ligase binding;Edg-2 lysophosphatidic acid receptor binding;ATPase binding	Pancreatic cancer
H	chr7	148702452	G	A	het;0.041;170	exonic	PDIA4	protein disulfide isomerase family A, member 4	nonsynonymous_SNV	PDIA4:NM_004911:exon9:c.C1303T:p.R435W	7q36.1	protein folding;protein secretion;response to endoplasmic reticulum stress;cell redox homeostasis;oxidation-reduction process;chaperone-mediated protein folding	extracellular space;endoplasmic reticulum;endoplasmic reticulum lumen;cell surface;melanosome	RNA binding;protein disulfide isomerase activity;protein disulfide isomerase activity;protein binding;peptide disulfide oxidoreductase activity	Vibrio cholerae infection
H	chr8	24813800	G	A	het;0.035;170	exonic	NEFL	neurofilament, light polypeptide	nonsynonymous_SNV	NEFL:NM_006158:exon1:c.C230T:p.A77V	8p21.2	MAPK cascade;microtubule cytoskeleton organization;anterograde axonal transport;retrograde axonal transport;response to toxic substance;peripheral nervous system axon regeneration;axonal transport of mitochondrion;spinal cord development;hippocampus development;cerebral cortex development;regulation of axon diameter;neurofilament bundle assembly;neurofilament bundle assembly;locomotion;response t…	cytoplasm;cytosol;neurofilament;axon;growth cone;TSC1-TSC2 complex;myelin sheath;axon cytoplasm	Ras guanyl-nucleotide exchange factor activity;structural constituent of cytoskeleton;protein binding;protein C-terminus binding;protein domain specific binding;protein binding, bridging;identical protein binding;phospholipase binding;protein heterodimerization activity	Amyotrophic lateral sclerosis (ALS)
H	chr8	48771485	C	T	het;0.012;260	exonic	PRKDC	protein kinase, DNA-activated, catalytic polypeptide	unknown	UNKNOWN	8q11.21	somitogenesis;negative regulation of protein phosphorylation;activation of innate immune response;B cell lineage commitment;pro-B cell differentiation;T cell lineage commitment;negative regulation of immunoglobulin production;double-strand break repair;double-strand break repair via nonhomologous end joining;cellular protein modification process;protein phosphorylation;brain development;heart dev…	nuclear chromosome, telomeric region;nucleus;nucleoplasm;nucleoplasm;transcription factor complex;nucleolus;cytosol;DNA-dependent protein kinase-DNA ligase 4 complex;membrane;extracellular matrix;protein-DNA complex;protein complex;nonhomologous end joining complex	double-stranded DNA binding;RNA binding;protein kinase activity;protein kinase activity;protein serine/threonine kinase activity;protein serine/threonine kinase activity;DNA-dependent protein kinase activity;protein binding;ATP binding;transcription factor binding;enzyme binding;protein domain specific binding	Cell cycle
H	chr8	107670269	G	A	het;0.025;201	exonic	OXR1	oxidation resistance 1	nonsynonymous_SNV	OXR1:NM_181354:exon1:c.G55A:p.A19T	8q23.1	response to oxidative stress;adult walking behavior;negative regulation of neuron apoptotic process;neuron apoptotic process;oxidation-reduction process;cellular response to hydroperoxide;negative regulation of peptidyl-cysteine S-nitrosylation;negative regulation of oxidative stress-induced neuron death	cellular_component;nucleolus;mitochondrion	molecular_function;oxidoreductase activity	.
H	chr9	131235955	C	A	het;0.028;106	exonic	ODF2	outer dense fiber of sperm tails 2	nonsynonymous_SNV	ODF2:NM_001242354:exon7:c.C535A:p.L179M;ODF2:NM_153432:exon7:c.C910A:p.L304M;ODF2:NM_153436:exon7:c.C778A:p.L260M;ODF2:NM_153439:exon7:c.C853A:p.L285M;ODF2:NM_153440:exon7:c.C721A:p.L241M;ODF2:NM_001242352:exon8:c.C763A:p.L255M;ODF2:NM_001242353:exon8:c.C778A:p.L260M;ODF2:NM_153433:exon8:c.C778A:p.L260M;ODF2:NM_153435:exon8:c.C970A:p.L324M;ODF2:NM_153437:exon8:c.C721A:p.L241M;ODF2:NM_002540:exon1…	9q34.11	G2/M transition of mitotic cell cycle;multicellular organism development;spermatid development;regulation of G2/M transition of mitotic cell cycle;ciliary basal body-plasma membrane docking	spindle pole;outer dense fiber;nucleus;centrosome;centriole;cytosol;microtubule;ciliary transition fiber	structural molecule activity;protein binding	.
H	chr10	24831821	G	A	het;0.109;92	exonic	KIAA1217	KIAA1217	nonsynonymous_SNV	KIAA1217:NM_019590:exon19:c.G3622A:p.G1208R	10p12.1	embryonic skeletal system development	cytoplasm	molecular_function	.
H	chr11	544786	C	T	het;0.022;182	splicing	LRRC56	leucine rich repeat containing 56	.	.	11p15.5	.	.	.	.
H	chr11	2909682	C	T	het;0.038;395	exonic	SLC22A18AS	solute carrier family 22 (organic cation transporter), member 18 antisense	nonsynonymous_SNV	SLC22A18AS:NM_001302862:exon3:c.G181A:p.V61M;SLC22A18AS:NM_007105:exon4:c.G490A:p.V164M	11p15.4	biological_process	cellular_component	molecular_function	.
H	chr11	36614684	G	T	het;0.102;88	exonic	RAG2	recombination activating gene 2	nonsynonymous_SNV	RAG2:NM_000536:exon2:c.C1035A:p.F345L;RAG2:NM_001243785:exon3:c.C1035A:p.F345L;RAG2:NM_001243786:exon3:c.C1035A:p.F345L	11p12	B cell lineage commitment;pre-B cell allelic exclusion;B cell homeostatic proliferation;T cell lineage commitment;protein ubiquitination;covalent chromatin modification;B cell differentiation;T cell differentiation in thymus;V(D)J recombination;defense response to bacterium;positive regulation of organ growth	nucleoplasm	DNA binding;chromatin binding;phosphatidylinositol-4,5-bisphosphate binding;phosphatidylinositol-3,4,5-trisphosphate binding;zinc ion binding;methylated histone binding;phosphatidylinositol binding;phosphatidylinositol-3,4-bisphosphate binding;ubiquitin protein ligase activity;phosphatidylinositol-3,5-bisphosphate binding	Primary immunodeficiency
H	chr11	64361211	C	T	het;0.015;275	exonic	SLC22A12	solute carrier family 22 (organic anion/urate transporter), member 12	nonsynonymous_SNV	SLC22A12:NM_001276326:exon4:c.C664T:p.R222W;SLC22A12:NM_144585:exon4:c.C766T:p.R256W;SLC22A12:NM_153378:exon4:c.C103T:p.R35W	11q13.1	inorganic anion transport;urate transport;cellular homeostasis;response to drug;sodium-independent organic anion transport;urate metabolic process;organic acid transmembrane transport	plasma membrane;plasma membrane;integral component of plasma membrane;integral component of membrane;apical plasma membrane;brush border membrane;brush border membrane;extracellular exosome	inorganic anion exchanger activity;urate transmembrane transporter activity;urate transmembrane transporter activity;sodium-independent organic anion transmembrane transporter activity;PDZ domain binding	.
H	chr11	94040643	C	G	het;0.019;270	exonic	IZUMO1R	IZUMO1 receptor, JUNO	nonsynonymous_SNV	IZUMO1R:NM_001199206:exon4:c.C538G:p.P180A	11q21	C-terminal protein lipidation;cell adhesion;single fertilization;fusion of sperm to egg plasma membrane involved in single fertilization;sperm-egg recognition	extracellular region;plasma membrane;anchored component of membrane	receptor activity;protein binding;folic acid binding	Endocytosis
H	chr11	118943964	A	G	het;0.037;160	exonic	VPS11	vacuolar protein sorting 11 homolog (S. cerevisiae)	unknown	UNKNOWN	11q23.3	intracellular protein transport;vesicle docking involved in exocytosis;autophagy;endosome organization;lysosome organization;endosome to lysosome transport;regulation of protein stability;endosomal vesicle fusion;regulation of SNARE complex assembly;regulation of organelle assembly;positive regulation of cellular protein catabolic process;positive regulation of protein targeting to mitochondrion;…	lysosome;lysosome;lysosomal membrane;endosome;early endosome;late endosome;late endosome;autophagosome;clathrin-coated vesicle;endocytic vesicle;HOPS complex;late endosome membrane	nucleotide binding;protein binding;protein domain specific binding;syntaxin binding;protein binding, bridging;metal ion binding	.
H	chr11	134217335	C	A	het;0.058;86	splicing	GLB1L2	galactosidase, beta 1-like 2	.	.	11q25	carbohydrate metabolic process	extracellular region;vacuole	beta-galactosidase activity	.
H	chr13	32776601	C	A	het;0.056;72	exonic	FRY	furry homolog (Drosophila)	nonsynonymous_SNV	FRY:NM_023037:exon31:c.C3955A:p.L1319I	13q13.1	cell morphogenesis;neuron projection development;negative regulation of catalytic activity;actin filament reorganization;negative regulation of tubulin deacetylation	spindle pole;microtubule organizing center;cell cortex;site of polarized growth	enzyme inhibitor activity	.
H	chr16	21157403	T	C	het;0.041;145	exonic	DNAH3	dynein, axonemal, heavy chain 3	nonsynonymous_SNV	DNAH3:NM_017539:exon2:c.A124G:p.K42E	16p12.3	cilium movement;inner dynein arm assembly;cilium-dependent cell motility	cytoplasm;axonemal dynein complex;microtubule;inner dynein arm	microtubule motor activity;ATP binding;ATP-dependent microtubule motor activity, minus-end-directed;dynein light chain binding;dynein intermediate chain binding;dynein light intermediate chain binding	Huntington's disease
H	chr16	61858915	C	T	het;0.073;82	splicing	CDH8	cadherin 8, type 2	.	.	16q21	cell adhesion;homophilic cell adhesion via plasma membrane adhesion molecules;response to cold;adherens junction organization;synaptic transmission, glutamatergic	plasma membrane;plasma membrane;integral component of membrane;synaptic cleft;axon terminus	calcium ion binding	.
H	chr16	66613574	G	A	het;0.015;260	exonic	CMTM2	CKLF-like MARVEL transmembrane domain containing 2	nonsynonymous_SNV	CMTM2:NM_001199317:exon1:c.G64A:p.A22T;CMTM2:NM_144673:exon1:c.G64A:p.A22T	16q21	chemotaxis	extracellular space;integral component of membrane	cytokine activity	.
H	chr16	69385517	A	T	het;0.122;82	exonic	TMED6	transmembrane p24 trafficking protein 6	nonsynonymous_SNV	TMED6:NM_144676:exon1:c.T140A:p.M47K	16q22.1	transport	endoplasmic reticulum membrane;integral component of membrane	.	.
H	chr17	7250164	C	T	het;0.016;182	exonic	ACAP1	ArfGAP with coiled-coil, ankyrin repeat and PH domains 1	stopgain	ACAP1:NM_014716:exon13:c.C1045T:p.Q349X	17p13.1	protein transport;positive regulation of GTPase activity	membrane;intracellular membrane-bounded organelle;recycling endosome membrane	GTPase activator activity;protein binding;metal ion binding	Endocytosis
H	chr18	47810083	A	G	het;0.14;157	exonic	CXXC1	CXXC finger protein 1	nonsynonymous_SNV	CXXC1:NM_001101654:exon11:c.T1528C:p.Y510H;CXXC1:NM_014593:exon11:c.T1516C:p.Y506H	18q21.1	transcription, DNA-templated;regulation of transcription, DNA-templated;IRE1-mediated unfolded protein response;positive regulation of transcription, DNA-templated;histone H3-K4 methylation	nucleus;nucleoplasm;cytosol;nuclear matrix;nuclear speck;histone methyltransferase complex;Set1C/COMPASS complex	core promoter proximal region sequence-specific DNA binding;protein binding;zinc ion binding;histone methyltransferase activity (H3-K4 specific);unmethylated CpG binding	.
H	chr18	67365787	G	C	het;0.136;44	exonic	DOK6	docking protein 6	nonsynonymous_SNV	DOK6:NM_152721:exon5:c.G557C:p.R186T	18q22.2	axon guidance	cytosol	insulin receptor binding;protein binding	.
H	chr19	6442081	T	C	het;0.025;239	exonic	SLC25A23	solute carrier family 25 (mitochondrial carrier; phosphate carrier), member 23	nonsynonymous_SNV	SLC25A23:NM_024103:exon10:c.A1312G:p.I438V	19p13.3	regulation of oxidative phosphorylation;mitochondrial transport;mitochondrial calcium ion transmembrane transport;ADP transport;ATP transport;mitochondrial calcium uptake;regulation of cellular respiration;regulation of sequestering of calcium ion;cellular response to calcium ion;urea homeostasis	mitochondrion;mitochondrial inner membrane;integral component of membrane	ATP transmembrane transporter activity;calcium ion binding;protein binding;ADP transmembrane transporter activity	.
H	chr19	7684700	C	A	het;0.013;227	exonic	XAB2	XPA binding protein 2	nonsynonymous_SNV	XAB2:NM_020196:exon18:c.G2439T:p.Q813H	19p13.2	generation of catalytic spliceosome for first transesterification step;mRNA splicing, via spliceosome;mRNA splicing, via spliceosome;blastocyst development;transcription-coupled nucleotide-excision repair;transcription-coupled nucleotide-excision repair;transcription, DNA-templated;cerebral cortex development	Prp19 complex;nucleus;nucleoplasm;membrane;prespliceosome;catalytic step 1 spliceosome;catalytic step 2 spliceosome;post-mRNA release spliceosomal complex	protein binding	Spliceosome
H	chr20	10030179	C	A	het;0.051;216	exonic	ANKEF1	ankyrin repeat and EF-hand domain containing 1	nonsynonymous_SNV	ANKEF1:NM_198798:exon6:c.C962A:p.P321Q;ANKEF1:NM_001303472:exon7:c.C395A:p.P132Q;ANKEF1:NM_022096:exon7:c.C962A:p.P321Q	20p12.2	.	.	calcium ion binding	.
H	chr22	29438490	G	A	het;0.066;106	exonic	ZNRF3	zinc and ring finger 3	nonsynonymous_SNV	ZNRF3:NM_001206998:exon3:c.G434A:p.R145Q;ZNRF3:NM_032173:exon3:c.G134A:p.R45Q	22q12.1	ubiquitin-dependent protein catabolic process;protein ubiquitination;protein ubiquitination;Wnt receptor catabolic process;Wnt receptor catabolic process;canonical Wnt signaling pathway;Wnt signaling pathway, planar cell polarity pathway;stem cell proliferation;negative regulation of canonical Wnt signaling pathway;negative regulation of non-canonical Wnt signaling pathway	plasma membrane;integral component of plasma membrane	ubiquitin-protein transferase activity;frizzled binding;protein binding;metal ion binding;ubiquitin protein ligase activity	.
L	chrX	27998664	C	T	het;0.032;157	exonic	DCAF8L1	DDB1 and CUL4 associated factor 8-like 1	nonsynonymous_SNV	DCAF8L1:NM_001017930:exon1:c.G788A:p.G263E	Xp21.3	.	.	.	.
H	chrX	82764176	C	T	het;0.118;254	exonic	POU3F4	POU class 3 homeobox 4	nonsynonymous_SNV	POU3F4:NM_000307:exon1:c.C844T:p.R282W	Xq21.1	regulation of transcription from RNA polymerase II promoter;transcription from RNA polymerase II promoter;sensory perception of sound;forebrain neuron differentiation;cochlea morphogenesis;negative regulation of mesenchymal cell apoptotic process	nucleus	RNA polymerase II regulatory region sequence-specific DNA binding;AT DNA binding;transcription factor activity, sequence-specific DNA binding;protein binding	.
H	chrX	139587161	C	G	het;0.115;209	exonic	SOX3	SRY (sex determining region Y)-box 3	nonsynonymous_SNV	SOX3:NM_005634:exon1:c.G65C:p.R22P	Xq27.1	negative regulation of transcription from RNA polymerase II promoter;transcription, DNA-templated;central nervous system development;sensory organ development;sex determination;hypothalamus development;pituitary gland development;negative regulation of neuron differentiation;face development	nucleoplasm;nucleoplasm	RNA polymerase II core promoter sequence-specific DNA binding;RNA polymerase II transcription corepressor activity;DNA binding	.
H	chrX	149013963	C	A	het;0.015;273	exonic	MAGEA8	melanoma antigen family A8	nonsynonymous_SNV	MAGEA8:NM_001166401:exon3:c.C917A:p.S306Y;MAGEA8:NM_005364:exon3:c.C917A:p.S306Y;MAGEA8:NM_001166400:exon4:c.C917A:p.S306Y	Xq28	biological_process	cellular_component	molecular_function;protein binding	.
H	chrX	153137640	C	T	het;0.016;322	exonic	L1CAM	L1 cell adhesion molecule	nonsynonymous_SNV	L1CAM:NM_001143963:exon3:c.G352A:p.A118T;L1CAM:NM_000425:exon4:c.G367A:p.A123T;L1CAM:NM_024003:exon4:c.G367A:p.A123T;L1CAM:NM_001278116:exon5:c.G367A:p.A123T	Xq28	chemotaxis;cell adhesion;cell-matrix adhesion;nervous system development;axon guidance;axon guidance;cell migration;neuron projection development;positive regulation of axon extension;synapse organization;leukocyte migration;axon development	plasma membrane;plasma membrane;focal adhesion;cell surface;integral component of membrane;axon;dendrite;extracellular matrix;neuronal cell body;axonal growth cone	protein binding;protein domain specific binding	Cell adhesion molecules (CAMs)
